# Supplementary material for: Long-Term Complications of Multisystem Inflammatory Syndrome in Children and Adults Post-COVID-19: A Systematic Review
Source: Int J Mol Sci. 2025 Nov 3;26(21):10695. doi: 10.3390/ijms262110695 (PMC12608246; doi:10.3390/ijms262110695)
Supplement: Supplementary file 1 [file ijms-26-10695-s001.zip]

Archive with 2 entries (2 files):
- Supplementary File S1.pdf
- Supplementary Table S1 Final 15_09_25.pdf
